# Supplementary material for: The E‐cadherin‐Wnt‐mir‐994 Axis Repurposes a Cadherin Switch for Niche Robustness and Germline Stem Cell Maintenance
Source: Cell Prolif. 2026 Jun 26:e70245. Online ahead of print. doi: 10.1111/cpr.70245 (PMC13326017; doi:10.1111/cpr.70245)
Supplement: Supplementary file 2 — Table S1: The raw data for all statistical graphs. [file CPR-9999-e70245-s001.xlsx]

## Sheet: Table S1
Table S1 The raw data for all statistical graphs
Fig 1D
GSC									CB
luc-KD	Ncad-KD1	Ncad-KD2	Ecad-KD1	Ecad-KD2	Ecad-KD3	Double-KD1	Double-KD2		luc-KD	Ncad-KD1	Ncad-KD2	Ecad-KD1	Ecad-KD2	Ecad-KD3	Double-KD1	Double-KD2
3	3	3	2	3	2	2	2		2	1	1	2	1	1	1	1
3	3	2	2	3	3	1	1		2	2	1	1	1	1	2	2
3	3	3	3	3	2	0	1		1	1	1	0	1	0	0	1
2	2	3	2	2	1	0	1		1	1	1	1	2	0	2	2
3	3	3	2	2	3	0	1		2	2	1	1	0	1	0	0
3	2	3	3	3	1	3	0		3	2	0	1	1	1	1	0
1	2	3	2	2	1	0	0		1	1	1	3	1	1	0	1
2	3	2	2	2	2	1	0		1	0	1	1	2	2	2	1
3	3	2	2	2	3	1	1		1	1	1	1	2	2	2	2
3	3	2	3	2	2	0	1		0	2	1	1	1	0	0	0
2	3	2	3	1	3	2	2		0	3	1	0	0	1	1	1
2	3	2	2	2	2	0	1		1	1	0	0	0	2	0	0
3	2	3	2	2	3	0	1		3	0	0	1	3	2	1	1
3	2	3	2	3	2	1	1		1	2	1	1	1	3	2	1
2	2	3	2	3	2	1	0		1	2	1	2	1	3	0	0
3	2	3	2	2	2	0	0		0	1	1	0	0	1	1	1
3	2	3	3	2	3	1	2		1	0	1	1	1	1	0	1
3	3	3	3	3	2	1	1		2	2	2	0	2	0	2	1
3	3	1	2	2	2	2	2		1	1	0	1	1	2	0	1
3	2	2	3	3	2	2	1		1	0	3	2	2	0	1	1
2	3	2	2	2	3	2	1		0	2	2	1	1	0	3	0
2	2	2	2	2	3	2	1		2	1	1	1	2	2	3	0
2	2	3	3	3	2	1	1		2	2	1	1	2	1	1	1
2	3	3	2	3	3	1	1		1	2	1	2	0	2	3	1
2	1	2	3	3	2	2	2		0	0	2	1	1	0	2	2
3	2	2	2	3	2	1	1		2	1	1	0	1	1	0	1
3	2	3	2	2	2	2	1		1	2	2	1	2	1	2	0
3	2	3	2	3	3	1	3		2	1	1	2	1	0	0	1
3	3	2	3	3	2	2	1		2	1	1	1	0	1	0	0
3	3	3	3	3	2	2	1		1	1	0	0	2	0	1	1
2	2	2	3	3	3	0	2		2	2	1	1	2	1	0	0
3	2	2	2	2	3	1	1		1	1	2	2	0	1	1	1
3	3	2	3	3	2	1	1		0	2	0	1	1	1	1	1
3	3	2	2	2	3	1	1		1	1	1	0	0	1	2	3
2	2	2	2	2	3	0	1		2	1	1	1	1	0	0	1
3	3	3	2	2	2	2	0		2	0	1	1	0	2	1	1
3	3	3	3	3	2	2	1		2	1	0	2	1	1	0	0
3	2	2	2	3	3	0	1		2	1	1	2	1	2	0	1
2	3	3	2	2	3	1	2		0	0	1	0		2	0	0
3	2	2	3	2	2	1	2		1	0	2	1	0	1	2	1
3	3	3	2	3	3	2	1		0	1	2	0	1	1	0	0
3	2	3	2	1	2	2	2		1	1	2	1	0	1	0	0
3	2	2		2	3	1	1		2	1	0		1	0	3	1
2	2	2		3	2	0	2		1	1	1		1	1	0	0
3	2	3		2	2	2	1		2	0	0		2	1	1	1
3	3	2		2	2	2	2		1	1	1		2	1	0	1
2		2		2	3	2	1		2		0		1	1	0	0
2		3		2	3	1	1		2		1		1	0	1	1
3		2		1	2	1	1		1		1		2	1	1
3		3		2	2	2	2		1		1		1	1	0
3		3			3	3	1		1		1			1	1
2		2			2	1	1		0		2			1	3
3		2			2	0			0		1			0	1
3		3			2	2			1		1			1	1
3		3				2			1		0				1
3		3				1			0		2				3
2		3				1			1		0				0
3		2				2			2		1				0
3		2				3			1		2				2
3		2				3			1		1				1
2		3				1			1		1				0
2		3				0			0		0				0
2		2				0			1		1				1
2		3				1			1		1				0
2		3				1			1		1				0
		3				1					2				1
		2				1					0				2
		2				1					1				0
		2				2					2				0
		2				0					2				1
		3				1					1				3
						1									0
						1									1
						1									1
						1									1
						1									1
						2									1
						2									1
						1									1
						1									0
						1									0
						1									0
						1									2
						1									0
						2									0
						0									1
						2									1
						1									2
						0									0
						1									0
						1									1
						2									2
						0									0
						2									1
						1									0
						2									0
						1									1
						1									1
						0									0
						1									2
						1									1
						1									1
Fig 1F
GSC									CB
luc-KD	Ncad-KD1	Ncad-KD2	Ecad-KD1	Ecad-KD2	Ecad-KD3	Double-KD1	Double-KD2		luc-KD	Ncad-KD1	Ncad-KD2	Ecad-KD1	Ecad-KD2	Ecad-KD3	Double-KD1	Double-KD2
3	2	3	2	2	0	1	0		1	2	1	1	1	0	2	0
2	1	2	2	1	2	2	3		1	0	1	0	0	1	1	2
2	2	2	0	0	2	1	0		1	3	0	0	0	2	1	0
2	3	3	2	1	1	0	1		1	0	2	0	0	2	1	2
2	3	2	2	1	1	0	0		2	2	1	1	0	1	1	1
1	3	3	0	0	2	0	1		1	1	1	0	0	0	0	2
3	2	3	2	3	1	0	0		1	1	2	1	1	1	1	0
3	2	2	0	0	0	0	0		2	0	2	0	0	0	1	1
3	3	3	2	2	2	0	0		1	1	1	0	1	0	1	0
3	2	2	2	1	0	0	3		1	0	0	1	1	0	0	1
2	3	3	2	0	0	1	0		1	0	0	0	0	0	1	1
3	3	2	1	1	3	1	1		1	1	0	0	0	1	2	0
2	3	1	2	2	2	1	0		1	1	2	1	0	0	0	0
3	2	3	2	2	2	1	0		0	1	0	0	0	1	3	1
2	2	3	1	1	1	0	0		1	1	1	2	0	1	0	0
3	2	2	1	0	1	1	0		0	0	2	0	0	2	0	1
2	3	2	1	2	3	2	2		1	1	1	0	1	0	0	2
2	3	2	2	1	1	2	0		0	1	1	1	0	0	1	0
3	2	3	1	2	2	1	3		1	0	1	1	1	1	1	1
3	2	2	2	0	0	2	0		0	0	0	0	0	0	1	1
2	3	3	1	1	0	2	1		1	2	2	0	0	0	1	1
2	3	1	0	1	1	0	0		1	0	2	1	0	1	0	0
2	3	2	1	0	3	0	0		1	1	0	0	0	1	0	0
3	3	3	1	1	2	0	1		2	1	1	0	1	1	1	1
2	3	3	1	1	1	0	0		1	1	1	0	2	2	0	0
3	2	3	2	0	2	2	2		2	2	0	1	0	0	1	1
2	2	2	2	0	0	0	0		1	0	1	0	0	0	0	0
3	3	2	2	0	2	2	0		2	0	1	2	0	2	0	1
2	2	2	0	2	2	0	3		1	2	1	0	1	1	0	0
2	2	2	2	2	0	2	1		2	2	1	1	2	0	1	1
3	2	3	0	2	0	2	0		1	0	0	0	1	1	2	1
3	2	2	1	2	3	0	0		1	1	0	0	0	0	0	0
3	3	3	1	1	2	0	0		1	1	2	0	0	0	0	1
3	3	3	2	0	2	0	0		1	2	0	1	0	0	1	0
2	2	2	1	2	0	0	2		0	1	2	0	1	0	1	0
3	2	2	3	0	1	0	0		1	0	2	0	0	0	0	1
2	2	3	2	0	3	1	0		2	1	1	2	0	2	0	2
3	2	2	1	2	3	0	3		1	2	0	1	1	0	0	0
2	2	2	2	2	2	0	0		2	1	1	0	1	0	1	1
1	3	2	0	1	2	0	0		1	1	1	1	1	0	0	0
2	4	2	2	1	2	0	0		1	1	1	0	2	0	0	0
2	3	3	2	2	1	0	1		2	3	1	0	0	2	1	1
2	3	2	2	1	1	0	0		1	1	1	1	1	1	1	0
3	3	3	0	0	2	0	0		1	1	0	0	0	0	0	0
2	3	2	3	2	2	2	2		1	1	1	0	2	2	1	1
3	2	3	2	2	1	0	0		1	1	1	0	1	3	1	0
2	2	2	2	0	1	1	0		1	1	1	0	0	1	0	1
3	3	3	2	0	2	0	0		1	1	1	0	0	0	0	1
2	1	2	0	1	1	2	0		0	0	1	2	0	1	1	0
2	2	2	2	1	0	0	0		1	2	2	0	0	0	0	0
2	2	3	2	2	2	2	1		0	1	2	2	0	0	1	0
2	2	2	2	1	2	1	0		1	1	1	0	1	0	1	1
3	1	2	1	0	2	0	1		1	1	0	0	1	0	0	0
2	3	3	0	0	1	1	2		0	2	0	0	0	1	0	1
3	2	3	0	2	0	1	3		1	0	1	2	2	0	0	0
2	3	2	1	0	1	2	0		0	1	1	0	0	0	0	0
2	2	2	3	1	3	0	0		1	1	2	0	1	2	1	0
3	3	3	3	2	3	0	0		0	2	1	0	1	3	0	1
3	2	1	1	1	2	1	3		1	1	0	0	0	0	0	0
3	3	3	2	2	0	1	0		3	1	1	0	1	0	0	0
2	2	2	2	2	2	0	0		1	0	2	0	1	0	0	0
2	3	2	1	1	0	0	0		2	1	1	0	2	3	1	0
3	2	2	2	1	1	2	0		1	1	2	1	1	0	1	0
2	3	2	2	2	0	0	1		2	1	1	1	1	0	0	0
2	2	3	3	2	1	2	0		1	0	0	1	0	0	1	0
3	1	2	3	1	1	2	0		1	1	1	1	0	2	2	1
2	2	2	2	1	2	1	2		1	0	1	1	0	2	0	0
2	2	3	2	1	0	0	0		0	0	1	1	1	0	0	0
2	3	2	0	1	2	0	0		1	1	0	2	1	1	0	0
3	3	2	2	2	0	1	3		1	1	1	2	1	0	0	0
2	1	2	0	2	2	0	0		2	3	2	1	0	1	0	2
3	3	3	2	0	2	0	0		1	1	1	2	0	0	0	0
2	3	2	2	1	2	1	1		0	1	0	0	0	0	1	0
3	3	3	1	1	1	0	0		1	2	1	0	0	0	0	0
2	2	2	2	1	1	0	2		1	1	1	0	1	0	0	1
3	3	1	1	0	1	0	0		1	1	2	1	0	1	0	0
2	2	2	2	3	2	0	1		2	1	1	0	1	2	0	0
2	2	2	2	1	0	0	0		0	1	2	1	0	0	0	0
3	3	3	0	3	3	0	0		1	0	1	0	3	2	0	0
2	2	2	2	2	3	0	2		0	0	0	2	0	1	0	0
3	2	2	0	1	2	0	0		1	1	1	1	0	0	0	0
2	2	2	0	2	1	0	0		0	1	2	0	2	0	1	1
2	2	3	1	3	2	0	1		1	0	1	2	1	0	1	0
3	3	2	2	3	2	0	0		1	1	1	1	0	1	0	0
2	2	3	2	0	2	2	0		1	1	2	1	0	0	1	0
3	3	2	2	2	2	1	0		1	2	1	0	2	0	1	0
2	2	3	2	0	1	0	0		1	0	2	1	0	1	0	1
2	2	2	2	1	3	1	2		0	1	0	0	3	1	0	0
3	3	2	1	1	1	2	0		0	1	1	1	0	0	0	0
3	2	3	1	1	2	0	1		2	1	0	0	0	0	0	0
2	3	2	1	0	1	2	0		1	1	1	2	0	0	1	0
3	2	2	2	2	1	0	0		1	0	1	0	2	0	0	0
2	3	3	2	2	2	0	0		1	0	0	2	0	0	0	1
2	2	2	2	0	3	1	0		3	0	1	1	0	0	0	0
3	3	2	1	1	2	1	0		1	0	1	3	1	0	0	0
2	2	3	3	2	1	1	0		1	1	1	1	0	0	0	0
3	3	2	3	0	2	0	2		1	0	1	1	0	2	0	2
2	3	3	1	2	2	0	0		0	1	1	0	1	0	1	0
2	3	2	1	2	2	2	0		1	0	1	0	1	0	0	0
3	2	2	1	1	1	0	0		2	1	2	2	0	0	0	1
2	2	3	2	0	1	0	0		1	1	0	1	0	3	0	0
2	3	3	2	2	2	1	0		0	1	0	3	1	3	1	0
3	2	2	1	0	1	0	2		0	1	0	1	0	0	0	3
2	2	3	2	1	1	1	0		1	0	1	1	0	1	0	0
3	2	2	3	1	0	0	0		2	2	1	0	1	0	0	0
3	3	2	2	2	0	0	0		1	1	2	1	1	0	0	0
3	3	2	1	2	1	2	0		1	0	1	1	1	0	1	0
3	3	3	1	1	1	0	1		0	3	2	2	1	3	0	0
2	0	2	2	1	3	0	0		1	1	1	1	1	0	0	0
2	2	2	1	1	3	0	0		1	0	0	0	0	1	0	0
3	2	2	2	0	3	0	1		0	1	1	3	1	2	0	0
3	2	3	3	2	1	1	0		1	2	1	1	0	1	0	0
Fig 2B			Fig 2C			Fig 2E
Control	Ecad-dsRNA		Control	Ecad-dsRNA		luc-KD	Ecad-KD1	Ecad-KD2	Ecad-KD3
1.07425	0.16647		85.0546	269.359		96.3478	272.082	252.177	255.043
1.00231	0.312805		97.2664	227.077		95.057	225.844	217.815	289.999
0.954842	0.192554		99.3577	276.777		71.3573	249.157	318.939	324.438
0.878633	0.152125		139.231	279.125		113.361	197.188	298.673	206.482
0.808508	0.067141		83.144	298.369		125.133	225.509	226.851	308.122
1.3692	0.141938		110.684	287.447		96.7867	260.413	306.521	241.696
			93.9609	260.061		99.6007	289.973	264.905	219.751
			93.9239	265.838		100.272	272.727	255.043	274.56
			105.195	246.018		106.545	313.285	319.3	226.361
						100.633	267.486	247.35	248.821
						100.995	283.054	251.351	268.855
						103.861	235.887	275.774	294.336
						99.42	231.601		280.008
						95.1602			277.658
						95.47
Fig 2G			Fig 2I
WT	Ecad-KD1		WT	Ecad-KD1
90.126	176.427		96.9521	93.7616
135.453	233.566		127.491	129.112
80.0556	222.211		33.1299	126.521
91.2336	334.344		82.6205	68.5441
111.353	244.591		66.1832	98.6111
125.03	175.423		55.9609	144.682
121.828	234.732		102.465	76.3544
96.4869	190.644		54.1232	95.0251
88.2842	330.088		89.6268	103.167
60.1503	311.634		54.7485	70.1649
			99.5428	94.7315
			113.109	80.9997
			59.5342	133.502
			103.001	126.1
			117.933	129.584
			153.653	83.6415
			126.917	126.904
			116.095	109.063
			66.9999	113.249
			104.826	124.097
			147.17	105.745
			161.91	84.9687
			61.7293	77.6434
			112.649	81.7655
			82.8119	67.8167
			127.351	71.4538
			160.557
			110.454
			110.454
Fig 3A			Fig 3C			Fig 3E
luc-KD	Ecad-KD1		luc-KD	Ecad-KD1		luc-KD	dsh-KD1	pan-KD1	armS10-OE
83.2783	224.301		105.62	137.94		91	47.57	53.77	161.26
100.165	174.731		94.2105	145.76		100.14	43.33	48.89	153.39
116.524	199.681		109.181	134.247		101.02	58.85	61.53	151.12
			102.466	152.716		86.65	62.01	57.33	180.46
			70.537	116.573		83.89	55.04	59.62	131.48
			79.7946	122.235		86.89	35.5	65.2	147.25
			142.61	135.896		104.84	53.71	55.6	156.38
			107.753	140.051		96.73	50.48	53.29	145.48
			118.828	114.378		93.09	48.85	26.73	126.89
			121.253	134.886		120.04	59.86	62.69	165.78
			115.926	121.051		106.95	73.03	57.61	179.33
			68.3519	146.554		109.34	40.44	73.57	153.69
			72.9488	136.007		107.65	53.29	45.08	147.95
			142.298	132.275		115.58	69.46	61.38	143.47
			72.7272	147.355		80.06	31.67	37.73	137.57
			133.42	142.171		96.85	66.79	36.61	153.47
			66.1497	146.134		105.98	30.9	45.76	163.19
			76.5764	121.48		92.67	55.38	33.03	138.45
			105.584	91.6747		103.25	47.61	49.56	147.75
			83.5	126.419		100.14	60.52	38.79	158.91
			101.518	137.842		107.71	33.83	52.03	171.32
			71.154	101.479		95	59.1	35.26	141.79
			78.1871	117.176		108.61	50.14	46.47	165.64
			103.986	137.031		91.69	42.33	41.91	156.34
			110.229	145.948		102.27	65.38	53.07	148.65
			109.186	127.619		98.89	41.1	42.27	162.55
			103.011	144.981		104.7	51.87	48.57	139.5
			112.203	136.773		94.16	29.96	38.09	169.09
			99.6202	136.67		103.75	56.51	44.86	143.73
			121.172	137.798		110.48	45.48	55.42	157.31
				131.98
				101.999
				116.727
				123.734
				146.483
				143.397
				145.576
				140.268
				125.605
				113.799
				135.661
				129.171
				142.131
				144.864
				144.678
				114.154
				132.006
				130.761
				124.901
				117.852
Fig 4A			Fig 4D				Fig 4F
luc-KD	Ecad-KD1		luc-KD	Ecad-KD1	Ecad-KD2		luc-KD	Dcr-1-KD1	Dcr-1-KD2	Dcr-1-KD3
107.699	75.7236		101.06	12.41	22.98		98.1603	277.723	245.907	354.591
80.9009	49.5421		108.75	17.46	46.58		119.776	241.515	289.421	337.59
111.4	62.2576		97.93	31.37	15.46		65.0084	288.267	180.129	341.82
			108.62	18.84	9.23		92.0885	337.995	359.59	317.392
			92.87	24.82	26.61		139.934	288.915	394.159	446.68
			93.08	31.29	16.13		107.774	258.293	396.689	266.53
			106.82	23.23	44.41		78.6496	313.303	388.087	432.229
			101.85	28.53	21.39		96.1971	404.38	168.654	293.874
			124.45	23.98	26.7		120.444	233.156	285.373	337.267
			86.15	13.87	18.67		81.9689	380.153	336.477	211.115
			78.42	16.96	17.17			377.887	375.559	171.649
Fig 4H			Fig 4J				Fig 4L
Ncad-EGFP	Ncad-EGFP+mir-994		Ncad-EGFP	Ncad-EGFP+mir-994			WT	mir994-KD	mir-994-OE	Ecad-KD1	Ecad-KD1; mir-994-KD	Ecad-KD1; mir-994-OE
92.6229	57.7053		108.201	26.9321			103.99	222.12	20.22	234.92	290.07	102.14
123.507	42.4087		84.2449	18.4601			93.7	332.09	30.99	222.66	208.82	70.82
87.1484	22.1053		107.554	27.4277			68.6	301.65	13.54	342.38	358.14	209.96
50.8353	46.2271						89.86	204.02	45	238.98	337.95	213.09
96.38	24.4899						96.28	362.21	40.44	345.75	406.35	123.9
107.651	39.2497						127.05	186.9	22.88	352.36	308.62	141.36
124.29	94.3865						86.96	276.67	38.02	242.34	398.05	144.31
42.125	49.4245						120.17	271.04	32.44	326.23	382.02	150.03
82.9159	80.2477						154.86	417.18	21.53	211.13	351.09	138.45
126.375							90.59	318.8	36.6	235.09	316.17	126.99
124.796							108.06	348.73	16.78	248	254.74	153.52
100.513							72.6	267.68	18.61	285.1	266.71	140.98
56.7622							100.74	233.5	20	358.32	315.1	134.33
113.931							90.31	261.72	32.4	270.52	334.67	167.37
153.917							96.23	254.31	26.88	230.66	312.25	125.54
116.231
Fig 5C				Fig 5D
luc-KD	dsh-KD	armS10-OE		Act5C	mir-994
111.22	264.55	6.75		1.17284	11.2356
98.05	296.28	48.49		0.926588	10.2674
112.16	257.03	30.67		1.23114	8.69388
92.12	265.08	9.53		1.3566	6.06287
87.95	290.88	26.17		1.27456	3.4822
118.58	220.96	29.81		0.823591	2.62079
99.73	268.11	27.35
108.64	288.1	29.64
105.25	275.67	24.29
78.34	239.57	29.28
95.6	271.13	23.84
92.37	225.5	27.03
Fig 5H				Fig 5J
mir-994WT-GFP	mir-994MU-GFP			Control	dsh-KD	Ecad-KD
106.389	161.949			118.891	169.342	73.0839
100.722	151.149			110.505	157.214	64.2471
93.2242	146.24			96.4382	149.82	61.6772
86.4411	141.421			92.7863	164.833	56.2218
118.572	141.108			102.75	168.666	67.0424
86.7981	178.371			89.5401	153.832	49.5491
113.306	148.204			114.112	136.204	73.7151
126.828	131.112			85.0316	130.207	82.2362
95.1878	134.593			87.1055	166.727	53.5167
77.8728	158.646			107.214	156.132	61.5419
89.1186	164.715			115.6	177.998	46.2128
105.541	168.419			80.0271	132.732	78.4941
Fig 6B					Fig 6D
luc-KD	Ncad-KD1	Ecad-KD1	Double-KD1		luc-KD	Ncad-KD1	Ecad-KD1	Double-KD1
38	29	39	37		36	30	36	21
39	41	38	39		39	35	28	20
45	40	36	45		37	36	29	19
37	27	35	36		29	32	31	20
33	39	33	29		28	34	33	17
35	36	36	28		35	39	26	14
36	38	38	36		46	40	39	25
31	33	32	33		45	39	25	16
40	28	29	40		40	43	23	17
29	31	31	28		28	27	19	13
35	34	34	31		32	34	29	18
36	35	36	33		34	36	27	17
30	36	39	36		31	33	30	19
39	33	34	35		36	35	28	20
37	34	33	35		35	32	26	18
34	37	35	33		37	37	30	22
36	30	32	36		39	34	27	16
34	29	33	37		42	39	28	27
35	37	34	34		41	30	25	18
37	38	36	35		33	31	26	16
Fig 6F
Control	Ncad-KD1	Ncad-KD2	Ecad-KD1	Ecad-KD2	Double-KD1	Double-KD1
0.705467	0.894454	0.545455	0.367647	0.536673	0.35461	0.178571
0.5997	0.301205	0.457317	0.605144	0.303951	0.157729	0.302115
0.735294	0.721154	0.721154	1.01266	0.954654	0.243309	0.241546
Fig 6H
Control	Ncad-KD1	Ncad-KD2	Ecad-KD1	Ecad-KD2	Double-KD1	Double-KD1
1.0118	1.33333	1.50502	0.978793	1.13636	2.22222	1.7915
0.811688	1.31363	1.44	1.82421	1.70648	3.2491	3.2759
1.37405	0.983607	0.646204	1.07198	0.645161	2.18409	2.2117
Fig 7B
Control	mir-994-OE	shg-KD1	shg-KD1+mir-994-OE	dsh-KD1	dsh-KD1+Ecad-KD
3	2	3	1	2	1
1	3	3	1	3	3
3	3	2	1	3	3
1	2	1	3	3	3
1	2	3	1	2	1
1	3	3	3	3	1
3	2	3	2	2	3
2	1	3	1	2	3
3	3	2	1	2	1
3	3	3	2	3	3
2	3	1	3	2	1
1	3	2	1	2	2
3	2	3	1	2	3
2	2	1	2	3	2
2	3	3	3	3	2
3	2	3	1	2	1
2	3	2	1	3	1
2	2	2	1	3	1
2	3	1	3	3	3
3	1	1	1	2	2
4	3	2	0	3	1
2	3	2	1	2	1
3	3	1	1	2	2
2	2	2	1	3	1
3	1	2	2	1	1
2	1	3	2	3	1
2	3	2	1	1	1
2	2	3	1	3	1
3	2	2	2	2	2
4	2	3	1	3	1
2	3	2	3	2	3
3	3	3	1	3	2
3	1	3	0	1	3
2	3	2	1	3	2
3	3	2	3	3	1
3	2	1	1	1	1
2	2	3	3	2	1
3	2	2	2	2	1
3	1	2	1	2	2
2	2	3	2	1	1
2	3	3	2	3	3
3	2	1	2	3	2
2	2	3	3	1	1
3	3	2	1	3	1
1	2	1	2	1	0
3	1	3	1	3	2
2	3	3	2	1	3
2	2	3	2	1	2
3	3	3	2	2	3
3	3	2	3	3	1
3	3	3	2	3	2
3	1	2	0	2	3
3	1	1	2	3	2
1	2	3	1	3	0
3	3	3	3	3	0
3	2	2	2	3	0
3	3	3	1	1	1
2	1	3	3	3	1
3	2	2	1	2	2
2	3	3	1	2	3
3	2	3	3	3
2	1	2	2
Fig S1D				Fig S1F
luc-KD	Ncad-KD1	Ncad-KD2		luc-KD	Ecad-KD1	Ecad-KD2	Ecad-KD3
98.81	36.49	30.22		93.11	17.08	5.42	13.47
111.94	32.7	35.71		103.54	9.36	18.59	11.5
95.38	24.3	40.51		108.63	16.29	14.66	17.97
90.66	34.41	20.21		88.07	13.3	12.91	15.7
99.6	22.48	21.11		102.31	19.1	11.32	11.71
109.64	29.05	26.57		105.77	4.94	16.69	5.16
99.9	31.63	30.06		98.69	13.43	13.4	12.69
97.18	28.81	27.73		101.48	17.55	16.69	13.22
101.97	30.13	27.4		95.14	13.53	11.68	11.03
102.43	31.91	29.06		103.25	11.37	15.64	13.68
92.49	23.97	23.17			7.83		6.51
							8.25
							8.03
Fig S2
GSC									CB
luc-KD	Ncad-KD1	Ncad-KD2	Ecad-KD1	Ecad-KD2	Ecad-KD3	Double-KD1	Double-KD2		luc-KD	Ncad-KD1	Ncad-KD2	Ecad-KD1	Ecad-KD2	Ecad-KD3	Double-KD1	Double-KD2
1	0	0	2	1	1	2	2		3	3	2	2	2	2	2	2
2	2	3	2	2	2	2	1		2	2	3	3	3	3	3	2
1	1	1	1	1	1	1	0		2	3	3	1	3	2	4	3
0	1	2	1	1	1	1	0		3	3	3	3	2	3	2	3
1	3	1	1	2	1	2	2		3	3	2	3	1	3	3	2
0	1	1	1	3	2	0	0		3	2	3	2	2	2	3	2
3	1	1	1	1	0	1	1		2	3	3	2	4	2	2	2
2	1	2	2	0	1	1	1		2	2	2	3	2	3	3	3
1	2	1	1	1	1	0	0		2	2	2	2	2	2	2	3
2	0	1	1	2	0	1	1		3	2	1	2	2	1	2	2
1	1	2	2	1	1	3	2		2	2	2	2	2	2	3	3
0	1	1	2	0	1	0	1		3	3	3	3	3	3	2	2
1	0	2	1	1	0	4	1		2	2	2	2	2	2	3	2
1	1	1	1	1	2	1	0		2	2	2	3	2	2	1	3
2	1	1	2	0	1	1	1		3	3	2	2	3	2	2	2
0	2	1	1	1	1	2	2		1	3	2	2	2	3	2	3
0	2	0	1	0	2	1	3		2	2	3	2	2	2	3	2
1	1	0	0	3	2	2	1		2	3	2	3	2	2	2	2
2	1	1	0	0	1	1	3		2	2	3	2	2	3	2	2
4	2	0	2	1	3	1	0		3	1	2	2	3	2	3	2
1	0	2	1	3	2	1	2		2	2	2	3	2	3	2	2
2	2	1	2	1	1	2	1		3	2	3	2	2	2	2	3
0	2	1	1	0	2	1	1		2	3	2	2	3	2	2	2
1	2	2	2	1	1	2	0		2	2	3	3	2	2	3	2
2	1	1	1	1	0	1	1		2	3	3	3	3	3	2	2
1	0	1	1	2	2	2	2		2	3	2	2	3	2	2	3
Fig S3B
luc-KD	Ncad-KD1	Ncad-KD2
98.96	111.27	90.37
110.85	94.75	103.63
88.01	103.51	100.48
102.45	100.12	102.5
108.37	98.65	107.64
93.43	112.9	92.73
100.82	90.37	103.37
102.45	102.67	99.55
96.44	101.66	101.46
98.23	106.24	99.53
	96.44	106.04
	104.38	95.73
Fig S4B				Fig S4D
C587ts>UAS-luc	C587ts>UAS-Ncad	C587ts>UAS-Ecad		WT	Double-KD	Double-KD+Shg-OE	Double-KD+Double-OE
2	3	3		2	1	2	2
2	2	3		2	2	1	3
3	3	2		3	1	2	2
4	2	2		2	1	2	1
3	3	2		3	0	3	2
2	2	3		2	2	2	1
2	2	2		3	1	1	2
3	2	2		4	2	2	1
2	3	2		2	1	2	2
3	3	3		3	1	3	3
3	3	2		2	1	2	2
2	2	3		3	1	1	2
2	3	2		2	2	0	2
3	2	3		2	0	2	2
3	2	3		2	1	1	2
2	3	3		3	1	2	2
3	4	3		2	2	3	2
2	3	3		3	1	2	1
2	2	2		3	0	1	2
2	2	2		3	2	2	2
2	2	3		2	1	3	1
2	2	2		3	2	2	2
2	2	2		2	0	1	2
3	3	2		3	1	2	1
4	3			2	1	3	2
3	2			3	1	2	3
3	1			1	1	1	2
2	2			2	0	2	3
	3			3	1	2	2
	3			4	1	0	2
				2	1	2	3
				3	1	2	1
				2	1	2	2
				2		1	2
				2		0	2
				3		1	3
				2		1
				3
				2
				3
				2
				3
				2
Fig S5B				Fig S5D
Control	Ecad-KD1			luc-KD	Ecad-KD1	Ecad-KD2
49.8943	98.6764			99.3	73.6	117.66
141.738	119.81			111.01	103.15	92.48
108.369	125.371			74.65	78.32	94.06
				92.83	108.57	92.31
				99.65	90.21	112.94
				107.34	118.53	82.87
				101.57	97.55	100.87
				104.02	100.17	89.69
				110.49	94.58	87.06
				99.13	94.23	105.42
Fig S6D
luc-KD	mir-994-KD	mir-994-OE
92.43	109.17	94.21
116.12	90.12	105.43
94.03	102.94	112.2
107.39	107.93	102.23
86.2	94.57	104.72
99.73	92.43	88.16
103.47	95.64	101.34
108.46	104.9	92.97
96.88	100.09	97.42
95.28	89.58	107.21
Fig S7B
	No	Shot	Long
luc-KD	10.1852	12.963	76.8519
Ncad-KD1	11.702	12.766	75.532
Ncad-KD2	12.941	11.765	75.294
Ecad-KD1	10.784	11.765	77.451
Ecad-KD2	13.793	13.793	72.414
Double-KD1	40	28.75	31.25
Double-KD2	39.1304	26.087	34.7826
